# Supplementary material for: PPy-Coated Mo3S4/CoMo2S4 Nanotube-like Heterostructure for High-Performance Lithium Storage
Source: Molecules. 2023 Dec 31;29(1):234. doi: 10.3390/molecules29010234 (PMC10780578; doi:10.3390/molecules29010234)
Supplement: Supplementary file 1 [file molecules-29-00234-s001.zip]

Archive with 1 entries (1 files):
- molecules-2740030-supplementary.pdf
